# Supplementary material for: Low level of MAp44, an inhibitor of the lectin complement pathway, and long-term graft and patient survival; a cohort study of 382 kidney recipients
Source: BMC Nephrol. 2016 Oct 18;17:148. doi: 10.1186/s12882-016-0373-9 (PMC5070230; doi:10.1186/s12882-016-0373-9)
Supplement: Additional file 1: — Biomarkers levels in quartiles. (XLSX 21 kb) [file 12882_2016_373_MOESM1_ESM.xlsx]

## Sheet: Ark1
Death; 1=yes, 0=no	Time_TX_death in years	MAp44 quartiles	MASP-2 quartiles	MASP-3 quartiles	MAp19 quartiles
0	15	2	3	2	2
0	15	1	4	1	1
0	15	3	1	3	4
0	15	2	2	1	3
0	14.9	4	2	1	3
0	14.9	2	4	2	4
0	14.9	4	1	2	1
0	14.9	3	1	1	1
0	14.9	1	2	1	3
0	14.9	2	1	1	2
0	14.9	2	1	1	3
0	14.8	1	3	1	1
1	6.8	1	2	1	1
0	14.8	1	1	1	3
0	14.8	1	1	1	3
1	5.9	4	1	2	4
1	5.5	1	1	2	4
1	11.8	1	1	1	2
0	14.6	4	1	1	4
0	14.4	1	1	1	2
1	6.7	2	3	2	3
0	14.3	3	2	3	2
0	14.3	2	3	1	3
0	14.3	2	3	1	2
1	6.3	4	2	4	2
0	14.3	2	4	1	1
0	14.3	1	4	2	3
1	3.5	1	2	1	3
0	14.2	4	2	1	3
0	14.2	3	2	2	3
0	14.2	2	2	4	2
1	2.8	4	1	2	2
0	14.1	1	3	2	4
0	14.1	3	3	1	4
1	7.2	1	2	3	3
0	14.1	3	1	3	4
0	14.1	2	2	1	3
0	14.1	1	4	1	2
1	12.5	1	2	1	4
0	14	2	3	3	2
1	8.3	4	4	1	3
1	12	1	1	1	1
0	14	3	3	3	1
1	3.8	4	4	1	2
1	4.3	1	2	3	2
0	13.9	2	3	1	1
1	11.2	4	1	2	4
0	13.9	1	1	1	4
1	10.7	2	2	2	2
1	3.2	2	2	3	4
1	12.3	3	3	1	4
0	13.8	3	1	2	1
1	5.2	4	2	3	2
1	10.5	4	1	4	1
0	13.7	2	2	2	3
0	13.7	2	1	4	3
1	10.8	2	3	4	2
0	13.7	1	4	2	1
0	13.6	2	1	3	3
0	13.6	2	1	1	2
0	13.6	3	2	2	1
1	1.4	1	4	3	3
0	13.5	4	2	4	3
0	13.5	4	1	3	3
1	13.1	3	1	3	3
0	13.3	4	2	2	1
0	13.3	3	1	2	1
0	13.3	2	4	3	1
0	13.3	3	2	3	2
0	13.3	3	3	4	3
1	0.2	3	1	2	1
1	3.1	3	4	2	3
1	6.7	2	4	2	2
0	13.2	1	3	3	3
1	6.5	3	3	1	3
0	13.1	3	1	2	1
0	13.1	4	4	4	3
0	13.1	2	1	4	1
1	7.6	1	2	1	2
1	7.1	2	3	1	2
0	15	1	1	2	2
0	15	4	4	3	4
0	15	4	1	2	1
1	3.2	1	4	2	3
0	15	2	4	1	2
0	15	3	2	2	4
0	15	3	4	3	4
0	15	3	4	3	2
1	8.4	1	2	2	4
1	12.4	2	1	1	1
0	14.9	4	3	4	3
0	14.9	2	3	1	3
1	6.2	1	2	2	4
1	9.8	4	3	3	2
0	14.9	4	3	2	2
1	5.1	3	2	4	4
0	14.9	2	2	1
0	14.9	1	1	1	1
0	14.9	2	3	1	4
1	14.2	3	2	3	4
0	14.9	3	3	2	4
1	7.9	1	2	2
0	14.9	4	2	2	4
0	14.9	2	3	3	4
0	14.9	1	3	1	2
1	2.9	1	4	2	4
0	14.9	4	2	2	4
0	14.9	4	4	4	4
0	14.9	1	1	1	3
0	14.8	2	3	1	2
0	14.8	3	2	1	2
0	14.8	1	4	2	2
0	14.8	3	1	1	2
0	14.8	2	2	4	4
1	2.6	1	1	1	2
0	14.8	3	2	2	3
1	12.3	1	1	2	2
0	14.8	4	3	1	1
0	14.8	3	1	2	3
1	2.8	4	3	1	4
1	9.6	2	1	3	3
0	14.7	2	2	2	4
1	5.4	2	1	4	3
1	4.8	1	4	2	3
1	12.4	1	1	1	3
0	14.7	2	3	1	3
0	14.7	3	3	4	1
0	14.7	1	1	1	3
0	14.7	2	3	2	4
1	1.2	1	2	1	1
1	7.7	3	2	3	4
1	7.3	4	3	3	1
0	14.6	4	2	2	3
1	11.5	2	4	4	3
0	14.6	3	3	3	4
1	1.5	1	4	1	3
0	14.6	3	4	1	2
0	14.6	2	2	3	4
0	14.6	1	3	4	4
0	14.6	4	1	1	1
0	14.6	2	1	4	3
1	11	4	3	1	4
0	14.5	3	3	2
0	14.5	3	3	4	2
0	14.5	4	1	3	4
0	14.5	2	2	4	3
1	6.4	4	2	3	2
1	6.2	2	1	1	4
1	4.7	2	4	2	3
1	7.9	4	2	4	3
1	0.7	2	3	3	2
1	6.3	4	3	2	3
0	14.4	3	4	1	2
0	14.4	2	2	1	4
1	3.4	1	4	3	4
0	14.4	3	3	3	3
0	14.4	3	2	3	3
0	14.4	1	4	1	1
0	14.4	4	2	3	4
0	14.4	4	2	3	3
1	11.2	2	1	1	2
1	12.4	4	1	4	3
1	9	1	1	2	1
1	1.4	2	3	1	4
1	2.7	4	2	3	3
0	14.4	4	2	2	4
0	14.3	2	2	3	4
0	14.3	4	4	3	1
0	14.3	4	1	3	1
0	14.3	3	3	1	2
1	5.5	2	4	2	2
0	14.3	3	3	2	3
1	9.9	1	4	2	1
0	14.3	1	2	1	3
0	14.3	2	4	4	4
0	14.3	3	4	3	3
0	14.3	3	3	1	4
1	8.5	2	4	3	3
1	12.6	3	4	4	2
0	14.3	4	4	4	4
0	14.2	2	2	4	2
0	14.2	3	3	4	3
1	0.4	1	2	3	3
1	10.8	3	2	4	3
0	14.2	4	1	2	3
1	3.4	4	3	3	3
1	12.7	4	4	3	4
1	4	3	2	4	2
1	6.8	3	4	3	4
1	6	2	3	3	3
0	14.2	3	3	4	1
1	5.2	3	3	1	2
0	14.2	1	1	1	1
1	0.2	4	2	1	1
1	2.3	4	2	3	3
0	14.2	3	2	4	3
0	14.2	3	1	3	2
0	14.2	2	3	1	4
1	8.4	3	2	4	4
1	8.3	4	3	4	1
0	14.1	3	3	2	4
1	3.4	4	4	3	2
0	14.1	3	1	2	1
1	12.4	2	3	1	4
1	0.6	1	4	3	4
1	3.6	3	2	2	4
0	14.1	3	4	4	4
1	6.7	4	2	4	1
0	14.1	3	3	4	4
0	14.1	3	3	3	4
1	0	3	4	1	3
1	7.6	1	1	1	3
1	10.1	3	2	1	3
1	12.3	1	2	3	4
1	10.7	2	4	3	2
1	10.7	4	3	3	2
1	9.1	4	2	1	1
0	14	4	1	2	2
1	13.6	1	3	1	1
1	6.8	1	4	3	1
1	5.6	3	2	3	3
0	14	4	2	4	4
0	14	2	4	2	4
0	14	2	3	2	1
0	14	2	2	1	3
0	14	1	2	1	1
1	13.1	1	3	2	1
0	14	4	3	3	4
0	14	4	4	2	1
0	14	3	3	2	4
0	14	4	3	3	4
1	11.8	3	1	3	4
0	13.9	3	3	2	4
1	9.1	3	4	3	1
0	13.9	4	1	3	2
0	13.9	3	4	4	1
1	9.3	3	1	3	4
1	5.7	4	2	3	4
1	4	3	4	3	3
0	13.9	2	1	2	1
0	13.9	1	3	2	4
1	3.8	4	1	4	1
0	13.9	4	3	4	2
0	13.9	1	3	3	2
0	13.9	4	3	2	3
1	6.5	1	1	4	4
0	13.9	4	4	4	4
0	13.9	3	1	4	3
1	13.4	4	3	4	2
0	13.9	1	1	3	1
1	0.1	1	1	1	2
0	13.9	1	3	1	2
1	7.5	1	1	3	1
0	13.8	2	2	2	2
0	13.8	1	4	4	3
0	13.8	1	1	4	4
1	9.9	4	2	4	4
0	13.8	4	2	4	4
1	2.7	2	4	2	2
0	13.9	4	4	3	4
0	13.8	3	1	4	4
0	13.8	1	4	4	4
1	6.7	1	2	4	4
1	13	4	3	1	2
0	13.8	2	3	2	2
0	13.8	1	2	2	3
1	3.6	3	2	4	4
0	13.8	4	4	4	2
0	13.8	3	2	2	1
1	13.5	3	1	4	1
0	13.8	4	3	1	1
1	9.4	1	1	4	3
0	13.8	2	2	4	4
1	9.1	4	2	1	2
1	8.2	2	4	1	2
0	13.7	2	1	1	1
0	13.7	2	1	2	1
0	13.7	4	3	3	1
0	13.7	1	4	4	2
1	6.3	2	4	3	1
0	13.7	4	4	2	1
1	13.2	1	2	4	3
0	13.7	3	2	4	4
0	13.7	4	4	3	2
1	0.1	2	4	4	3
1	8.2	3	4	4	3
0	13.7	2	1	4	2
0	13.7	1	2	4	4
0	13.7	4	1	3	1
0	13.7	1	4	1	1
1	0.6	1	3	1	2
0	13.6	1	3	2	1
0	13.6	4	1	3	1
0	13.6	2	3	3	1
0	13.6	3	2	1	4
0	13.6	2	3	4	1
0	13.6	4	2	4	1
0	13.6	3	4	3	2
0	13.6	4	1	3	4
1	1.2	3	2	4	1
0	13.6	4	4	1	1
0	13.6	2	4	4	1
0	13.6	2	3	2	4
1	13.3	1	1	4	1
1	10.4	2	3	1	3
0	13.6	3	2	2	1
1	8.2	1	4	2	1
1	0.2	4	4	4	1
0	13.5	2	3	1	2
0	13.5	3	3	3	4
0	13.5	4	3	3	2
0	13.5	1	4	4	4
0	13.5	1	2	2	2
1	5.3	3	4	4	4
1	13.2	3	3	4	1
0	13.5	2	3	1	1
1	4.7	4	2	4	4
1	5.9	3	1	2	1
0	13.5	3	3	2	2
1	3.5	2	1	2	2
0	13.5	1	4	2	4
0	13.5	2	4	4	3
1	0.2	3	4	3	4
1	2.3	1	1	3	3
0	13.4	4	4	2	2
1	7.8	3	4	1	1
0	13.4	1	4	3	1
1	1.1	1	1	2	1
1	6.6	2	2	1	3
0	13.4	2	4	3	3
1	3.1	4	2	3	4
1	11.2	4	3	4	3
0	13.3	1	1	4	1
0	13.3	2	2	4	2
0	13.3	3	4	2	2
0	13.3	3	4	3	2
0	13.3	3	3	2	3
1	9.4	1	1	4	3
1	0.1	2	4	3	1
0	13.3	1	4	2	1
0	13.3	2	1	3	3
0	13.3	4	2	3	2
0	13.3	3	2	4	1
0	13.3	1	1	2	1
1	8.6	1	1	2	2
0	13.3	3	3	3	1
0	13.3	1	2	3	2
0	13.3	3	3	4	4
1	7.8	1	4	4	1
1	11.8	1	1	1	2
1	11.3	1	1	1	1
0	13.2	2	4	4	1
0	13.2	2	3	3	2
1	7.4	4	1	4	4
1	0.4	1	1	3	1
0	13.2	2	3	4	3
1	12.6	3	1	3	3
0	13.2	4	3	1	2
0	13.2	3	4	3	2
1	6.4	1	4	2	1
0	13.2	2	2	2	3
0	13.2	4	4	2	1
1	11.6	2	4	4	2
0	13.2	4	1	4	1
0	13.2	2	3	2	3
0	13.1	4	1	3	2
1	2.2	1	4	4	3
1	10.6	2	4	4	2
0	13.1	3	3	4	1
0	13.1	2	3	2	2
0	13.1	3	4	4	3
1	10.3	4	1	4	2
1	6.1	2	3	3	2
1	11.3	4	1	2	1
1	6.3	4	3	4	2
0	13.1	3	2	1	3
0	13.1	2	4	2	2
1	7.7	1	1	4	2
0	13.1	1	4	2	1
1	11.2	3	4	4	2
1	4.9	1	1	4	1
1	6.2	1	4	3	3
